# Supplementary material for: RNA sequencing of synaptic and cytoplasmic Upf1-bound transcripts supports contribution of nonsense-mediated decay to epileptogenesis
Source: Sci Rep. 2017 Jan 27;7:41517. doi: 10.1038/srep41517 (PMC5269742; doi:10.1038/srep41517)
Supplement: Supplementary Datasets [file srep41517-s2.xls]

## Sheet: Index
Table	Title
S1	Control and TLE patient data
S2	GO terms associated with unregulated genes in both compartments (Figure 3 G-H)
S3	GO terms associated with unregulated genes exclusively in Synaptoneurosomes (Fig 3I)
S4	GO terms associated with unregulated genes exclusively in Cytoplasm (Fig 3J)
S5	GO terms associated with transcripts exclusive to control or down-regulated after SE in synaptoneurosomes (Figure 4A)
S6	GO terms associated with transcripts exclusive to SE or up-regulated after SE in synaptoneurosomes (Figure 4B)
S7	GO terms associated with transcripts exclusive to control or down-regulated after SE in cytoplasm (Figure 4C)
S8	GO terms associated with transcripts exclusive to SE or up-regulated after SE in cytoplasm (Figure 4D)
S9 a-b	Comparison of GO terms associated with NMD targets identiifed in other studies and GO terms associated with genes identified in our data
S10	RNA seq raw data
S11	Significantly altered genes after SE

## Sheet: Table S1
Table S1. Patient sample information
Sample	Age	Gender	Cause of death (Controls) / Hippocampal pathology (TLE patients)	Port-mortem interval (hr)
Control 1	40	M	hemopericardium	9
Control 2	39	M	hemopericardium	16
Control 3	50	M	acute alcohol intoxication	19
Control 4	46	F	hypertensive cardiac disease	18
Control 5	37	F	asthma	16
Control 6	42	F	cardiac arrythemia	12
TLE 1	40	M	-	N/A
TLE 2	19	M	Gliosis	N/A
TLE 3	33	F	Gliosis	N/A
TLE 4	17	F	Hippocampal Sclerosis	N/A
TLE 5	38	F	Hippocampal Sclerosis	N/A
TLE 6	54	F	Hippocampal Sclerosis	N/A

## Sheet: Table S2 
Table S2: GO terms associated with un-regulated transcripts expressed in Synaptoneurosomes and Cytoplasm
Category	GO term	PANTHER GO-Slim Biological Process	# Genes	Fold enrichment	P-value	Minus log2 (p-value)	Up (-) / Down (+)
Adhesion	GO:0016337	cell-cell adhesion	67	0.59	0.000266	11.8763	-
Biological Process	GO:0006996	organelle organization	392	1.39	4.27e-08	24.4812	+
Biological Process	GO:0016043	cellular component organization	736	1.23	2.18e-06	18.8072	+
Biological Process	GO:0009987	cellular process	3578	1.12	3.07e-15	48.2107	+
Biological Process	GO:0065007	biological regulation	756	0.68	2.31e-31	101.772	-
Biological Process	GO:0050789	regulation of biological process	595	0.61	3.35e-41	134.455	-
Biological Process	GO:0044707	single-multicellular organism process	526	0.57	9.3e-50	162.879	-
Biological Process	GO:0032501	multicellular organismal process	527	0.55	1.3e-57	188.971	-
Biological Process	GO:0003008	system process	388	0.53	9.55e-46	149.553	-
Biosynthetic process	GO:0044085	cellular component biogenesis	275	1.52	5.84e-09	27.3514	+
Biosynthetic process	GO:0009056	catabolic process	438	1.52	8.18e-15	46.7968	+
Biosynthetic process	GO:0006644	phospholipid metabolic process	105	1.45	0.0445	4.49005	+
Biosynthetic process	GO:0005975	carbohydrate metabolic process	240	1.41	5.05e-05	14.2734	+
Biosynthetic process	GO:0009058	biosynthetic process	760	1.36	7.95e-15	46.838	+
Biosynthetic process	GO:0006796	phosphate-containing compound metabolic process	619	1.34	5.48e-11	34.087	+
Biosynthetic process	GO:0006807	nitrogen compound metabolic process	947	1.29	6.6e-13	40.4626	+
Biosynthetic process	GO:0071840	cellular component organization or biogenesis	825	1.27	7.75e-10	30.2651	+
Biosynthetic process	GO:0008152	metabolic process	3179	1.24	1.91e-45	148.553	+
Biosynthetic process	GO:0044238	primary metabolic process	2679	1.23	3e-32	104.717	+
Cell signalling	GO:0006887	exocytosis	113	1.46	0.0219	5.51293	+
Cell signalling	GO:0007268	synaptic transmission	159	1.35	0.037	4.75633	+
Cell signalling	GO:0016192	vesicle-mediated transport	448	1.32	8.8e-07	20.116	+
Cell signalling	GO:0035556	intracellular signal transduction	480	1.28	1.42e-05	16.1037	+
Cell signalling	GO:0007166	cell surface receptor signaling pathway	425	0.71	1.81e-12	39.0071	-
Cell signalling	GO:0006898	receptor-mediated endocytosis	72	0.66	0.0272	5.20025	-
Cell signalling	GO:0008037	cell recognition	7	0.121951	1.13e-14	46.3307	-
GPCR signalling	GO:0007186	G-protein coupled receptor signaling pathway	147	0.49	6.95e-21	66.9635	-
Growth / Developement	GO:0007049	cell cycle	412	1.29	4.74e-05	14.3648	+
Growth / Developement	GO:0030154	cell differentiation	137	0.7	0.000875	10.1584	-
Growth / Developement	GO:0007398	ectoderm development	101	0.69	0.012	6.38082	-
Growth / Developement	GO:0007276	gamete generation	88	0.66	0.00416	7.9092	-
Growth / Developement	GO:0000003	reproduction	111	0.65	0.000173	12.4969	-
Growth / Developement	GO:0007283	spermatogenesis	57	0.62	0.0115	6.44222	-
Growth / Developement	GO:0007517	muscle organ development	51	0.55	0.000244	12.0008	-
Growth / Developement	GO:0001501	skeletal system development	39	0.51	0.000443	11.1404	-
Growth / Developement	GO:0007379	segment specification	20	0.44	0.00478	7.70877	-
Growth / Developement	GO:0009566	fertilization	12	0.38	0.0141	6.14816	-
Immune response	GO:0006968	cellular defense response	47	0.58	0.00795	6.97483	-
Immune response	GO:0019221	cytokine-mediated signaling pathway	38	0.58	0.0318	4.97483	-
Immune response	GO:0002376	immune system process	269	0.54	1.24e-28	92.7036	-
Immune response	GO:0006955	immune response	119	0.4	9.55e-30	96.4023	-
Immune response	GO:0019882	antigen processing and presentation	8	0.32	0.0176	5.82828	-
Immune response	GO:0019724	B cell mediated immunity	30	0.31	1.24e-13	42.8747	-
Immune response	GO:0006909	phagocytosis	11	0.177965	4.49e-13	41.0183	-
Immune response	GO:0006956	complement activation	10	0.148522	6.97e-16	50.3497	-
Immune response	GO:0030101	natural killer cell activation	4	0.11564	1.46e-08	26.0295	-
Immune response	GO:0042742	defense response to bacterium	2	0.0301978	7.31e-24	76.8564	-
mRNA process	GO:0006412	translation	209	1.77	4.21e-12	37.7893	+
mRNA process	GO:0006399	tRNA metabolic process	69	1.74	0.00369	8.08216	+
mRNA process	GO:0006397	mRNA processing	155	1.71	1.15e-07	23.0519	+
mRNA process	GO:0000375	RNA splicing, via transesterification reactions	88	1.66	0.00151	9.37124	+
mRNA process	GO:0000398	mRNA splicing, via spliceosome	113	1.66	8.46e-05	13.529	+
mRNA process	GO:0016072	rRNA metabolic process	72	1.66	0.0102	6.61529	+
mRNA process	GO:0016070	RNA metabolic process	984	1.29	7.28e-14	43.6431	+
mRNA process	GO:0006139	nucleobase-containing compound metabolic process	1475	1.27	1.17e-19	62.8901	+
Neurological Process	GO:0050877	neurological system process	330	0.51	1.02e-44	146.136	-
Protein processing	GO:0006457	protein folding	76	1.74	0.00145	9.42973	+
Protein processing	GO:0006461	protein complex assembly	100	1.66	0.000409	11.2556	+
Protein processing	GO:0070271	protein complex biogenesis	100	1.65	0.000525	10.8954	+
Protein processing	GO:0006464	cellular protein modification process	558	1.54	1.18e-20	66.1998	+
Protein processing	GO:0006486	protein glycosylation	97	1.51	0.0205	5.60823	+
Protein processing	GO:0019538	protein metabolic process	1069	1.34	5.94e-20	63.8681	+
Response to stimulus	GO:0050896	response to stimulus	761	0.62	1.27e-51	169.074	-
Response to stimulus	GO:0007600	sensory perception	98	0.21	4.81e-99	326.605	-
Response to stimulus	GO:0050909	sensory perception of taste	2	0.108696	0.000458	11.0924	-
Response to stimulus	GO:0009607	response to biotic stimulus	7	0.0893199	6.42e-23	73.7218	-
Response to stimulus	GO:0007606	sensory perception of chemical stimulus	5	0.0129547	4.54e-159	526.004	-
Response to stimulus	GO:0007608	sensory perception of smell	2	0.00692449	2.19e-121	400.822	-
Transcription	GO:0006367	transcription initiation from RNA polymerase II promoter	37	2.01	0.0208	5.58727	+
Transcription	GO:0006366	transcription from RNA polymerase II promoter	542	1.22	0.000757	10.3674	+
Transcription	GO:0006351	transcription, DNA-dependent	655	1.16	0.0177	5.82011	+
Transport	GO:0051169	nuclear transport	71	1.95	5.77e-05	14.0811	+
Transport	GO:0006605	protein targeting	105	1.89	4.68e-07	21.027	+
Transport	GO:0008104	protein localization	164	1.89	1.82e-11	35.6773	+
Transport	GO:0015031	protein transport	585	1.59	1.47e-24	79.1705	+
Transport	GO:0006886	intracellular protein transport	569	1.58	4.09e-23	74.3722	+
Transport	GO:0006810	transport	948	1.29	2.74e-13	41.7309	+
Transport	GO:0051179	localization	1030	1.29	3.37e-14	44.7542	+
CNS disease	P00049	Parkinson disease	61	1.76	0.00469	7.7362	+
CNS disease	P00003	Alzheimer disease-amyloid secretase pathway	49	1.99	0.00152	9.36171	+
CNS disease	P00029	Huntington disease	87	1.63	0.00214	8.86817	+
Glutamate signalling	P00039	Metabotropic glutamate receptor group III pathway	48	1.98	0.00213	8.87493	+
GPCR signalling	P04393	Ras Pathway	56	2.08	9.12e-05	13.4206	+
GPCR signalling	P04391	Oxytocin receptor mediated signaling pathway	39	1.86	0.0425	4.55639	+
GPCR signalling	P06959	CCKR signaling map	112	1.84	3.32e-07	21.5223	+
GPCR signalling	P00019	Endothelin signaling pathway	53	1.76	0.0163	5.93898	+
GPCR signalling	P00027	Heterotrimeric G-protein signaling pathway-Gq alpha and Go alpha mediated pathway	74	1.69	0.00293	8.41488	+
GPCR signalling	P00026	Heterotrimeric G-protein signaling pathway-Gi alpha and Gs alpha mediated pathway	96	1.65	0.00049	10.9949	+
GPCR signalling	P06664	Gonadotropin-releasing hormone receptor pathway	138	1.59	3.41e-05	14.8399	+
GPCR TK signalling	P00048	PI3 kinase pathway	37	1.9	0.0414	4.59423	+
Growth/Development	P00005	Angiogenesis	108	1.7	3.68e-05	14.7299	+
Growth/Development	P00006	Apoptosis signaling pathway	69	1.58	0.0394	4.66566	+
Growth/Development	P00057	Wnt signaling pathway	152	1.36	0.0255	5.29336	+
Tyrosine kinase signalling	P00021	FGF signaling pathway	83	1.85	3.32e-05	14.8785	+
Tyrosine kinase signalling	P00056	VEGF signaling pathway	46	1.76	0.0423	4.5632	+
Tyrosine kinase signalling	P00018	EGF receptor signaling pathway	88	1.76	0.000112	13.1242	+
Tyrosine kinase signalling	P00047	PDGF signaling pathway	86	1.67	0.00103	9.92314	+
Ubiquitin pathway	P00060	Ubiquitin proteasome pathway	52	2.02	0.000544	10.8441	+

## Sheet: Table S3
Table S3: GO terms associated with un-regulated transcripts expressed exclusively in synaptoneurosomes
Supplementary Table 4: GO terms associated with un-regulated transcripts expressed exclusively in synaptoneurosomes	GO term	PANTHER GO-Slim Biological Process	# Genes	Fold enrichment	P-value	Minus log2 (p-value)	Up (-) / Down (+)
Transport	GO:0006869	lipid transport	14	3.27	0.0351	4.83239	+
Adhesion	GO:0016337	cell-cell adhesion	42	3.04	1.33e-07	22.8421	+
Adhesion	GO:0007155	cell adhesion	60	2.77	1.14e-09	29.7083	+
Adhesion	GO:0022610	biological adhesion	60	2.77	1.14e-09	29.7083	+
Development	GO:0007398	ectoderm development	44	2.49	1.62e-05	15.9136	+
Development	GO:0007399	nervous system development	60	2.02	0.00011	13.1502	+
Development	GO:0048731	system development	82	1.7	0.000837	10.2225	+
Development	GO:0032502	developmental process	143	1.58	9.83e-06	16.6344	+
Immune Response	GO:0006955	immune response	14	0.39	0.00606	7.36647	-
Response to stimulus	GO:0007600	sensory perception	19	0.33	4.81e-07	20.9875	-
Response to stimulus	GO:0007608	sensory perception of smell	2	0.0571592	5.67e-11	34.0379	-
Response to stimulus	GO:0007606	sensory perception of chemical stimulus	2	0.0427716	4.79e-16	50.8908	-
Development	P00012	Cadherin signaling pathway	23	3.35	0.000137	12.8335	+
Development	P00034	Integrin signalling pathway	25	2.94	0.000472	11.0489	+
Development	P00057	Wnt signaling pathway	33	2.44	0.00073	10.4198	+
GPCR signalling	P06664	Gonadotropin-releasing hormone receptor pathway	25	2.38	0.0146	6.09789	+
mRNA synthesis	P02743	Formyltetrahydroformate biosynthesis	4	12.82	0.0484	4.36885	+

## Sheet: Table S4
Table S4: GO terms associated with un-regulated transcripts expressed exclusively in cytoplasm
Category	GO term	PANTHER GO-Slim Biological Process	# Genes	Fold enrichment	P-value	Minus log2 (p-value)	Up (-) / Down (+)
Biological Process	GO:0065007	biological regulation	79	0.58	3.36e-06	18.1831	-
Biological Process	GO:0050789	regulation of biological process	66	0.55	4.14e-06	17.8819	-
Biological Process	GO:0044707	single-multicellular organism process	41	0.36	5.48e-14	44.0528	-
Biological Process	GO:0032501	multicellular organismal process	41	0.35	1.95e-15	48.8654	-
Biological Process	GO:0003008	system process	29	0.32	2.99e-12	38.283	-
Biosynthetic Process	GO:0044085	cellular component biogenesis	56	2.54	1.41e-07	22.7578	+
Biosynthetic Process	GO:0006807	nitrogen compound metabolic process	158	1.76	9.84e-10	29.9206	+
Biosynthetic Process	GO:0071840	cellular component organization or biogenesis	119	1.5	0.00204	8.93722	+
Biosynthetic Process	GO:0044238	primary metabolic process	356	1.34	6.52e-08	23.8706	+
Biosynthetic Process	GO:0008152	metabolic process	401	1.28	5.15e-07	20.8889	+
Cell Signalling	GO:0007154	cell communication	83	0.61	4.61e-05	14.4049	-
Cell Signalling	GO:0007165	signal transduction	73	0.6	5.27e-05	14.2118	-
Cell Signalling	GO:0007166	cell surface receptor signaling pathway	37	0.51	0.000294	11.7319	-
Cell signalling	GO:0007186	G-protein coupled receptor signaling pathway	11	0.3	0.000128	12.9316	-
DNA repair	GO:0006281	DNA repair	19	2.61	0.0475	4.39593	+
Immune Response	GO:0006955	immune response	16	0.45	0.0309	5.01625	-
mRNA process	GO:0006399	tRNA metabolic process	19	3.92	0.0002	12.2877	+
mRNA process	GO:0016072	rRNA metabolic process	19	3.58	0.00071	10.4599	+
mRNA process	GO:0016070	RNA metabolic process	164	1.76	2.9e-10	31.6832	+
mRNA process	GO:0006139	nucleobase-containing compound metabolic process	231	1.63	8.3e-12	36.81	+
Neurological Process	GO:0050877	neurological system process	22	0.28	9.41e-13	39.9509	-
Repsonse to stimulus	GO:0007600	sensory perception	8	0.138768	2.14e-14	45.4094	-
Response to stimulus	GO:0050896	response to stimulus	83	0.55	2.5e-08	25.2535	-

## Sheet: Table S5
Table S5: GO terms associated with genes found in synaptoneurosomes in control only or log2 decreased by 1.5 fold
Category	GO term/ Pathway	PANTHER GO-Slim Biological Process	# Genes	Fold enrichment	P-value	Minus log2 (p-value)	Up (-) / Down (+)
Biological Process	GO:0044707	single-multicellular organism process	80	0.66	0.00515	7.60121	-
Biological Process	GO:0003008	system process	63	0.66	0.0411	4.60472	-
Biological Process	GO:0050789	regulation of biological process	82	0.65	0.00134	9.54355	-
Biological Process	GO:0032501	multicellular organismal process	80	0.64	0.000715	10.4498	-
Biosynthetic Process	GO:0016070	RNA metabolic process	147	1.49	0.00027	11.8548	+
Biosynthetic Process	GO:0006807	nitrogen compound metabolic process	140	1.47	0.00103	9.92314	+
GPCR signalling	GO:0007186	G-protein coupled receptor signaling pathway	15	0.39	0.00209	8.90228	-
Immune response	GO:0002376	immune system process	29	0.45	6.82e-05	13.8399	-
Immune response	GO:0006955	immune response	16	0.42	0.00795	6.97483	-
Neurological Process	GO:0050877	neurological system process	48	0.57	0.00133	9.55436	-
Response to stimulus	GO:0050896	response to stimulus	86	0.54	1.44e-09	29.3713	-
Response to stimulus	GO:0007600	sensory perception	19	0.31	2.62e-08	25.1859	-
Response to stimulus	GO:0007606	sensory perception of chemical stimulus	3	0.0598802	3.2e-16	51.4728	-
Response to stimulus	GO:0007608	sensory perception of smell	1	0.0266738	2.56e-13	41.8289	-
RNA process	GO:0006139	nucleobase-containing compound metabolic process	208	1.38	0.00022	12.1502	+

## Sheet: Table S6
Table S6: GO terms associated with genes found in synaptoneurosomes after SE only or log2 increased by 1.5 fold
Category	GO term/ Pathway	PANTHER GO-Slim Biological Process	# Genes	Fold enrichment	P-value	Minus log2 (p-value)	Up (-) / Down (+)
Biological Process	GO:0009987	cellular process	546	1.16	0.00148	9.40019	+
Biosynthetic process	GO:0005976	polysaccharide metabolic process	22	2.43	0.0417	4.58381	+
Biosynthetic process	GO:0006807	nitrogen compound metabolic process	150	1.39	0.00909	6.7815	+
Development	GO:0007492	endoderm development	4	14.78	0.0432	4.53282	+
Neurological process	GO:0050877	neurological system process	55	0.57	0.000477	11.0337	-
Response to stimulus	GO:0050896	response to stimulus	137	0.76	0.0343	4.86565	-
Response to stimulus	GO:0007600	sensory perception	20	0.29	2.26e-10	32.043	-
Response to stimulus	GO:0007608	sensory perception of smell	1	0.0235405	1.79e-15	48.989	-
Response to stimulus	GO:0007606	sensory perception of chemical stimulus	1	0.0176149	8.16e-22	70.0538	-
GPCR signalling	P06959	CCKR signaling map	22	2.46	0.0232	5.42973	+

## Sheet: Table S7
Table S7: GO terms associated with genes found in cytoplasm in control only or log2 decreased by 1.5 fold
Category	GO term/ Pathway	PANTHER GO-Slim Biological Process	# Genes	Fold enrichment	P-value	Minus log2 (p-value)	Up (-) / Down (+)
Biological Process	GO:0044707	single-multicellular organism process	126	0.68	0.000143	12.7717	-
Biological Process	GO:0032501	multicellular organismal process	127	0.66	1.29e-05	16.2423	-
Biological Process	GO:0065007	biological regulation	136	0.61	5.87e-09	27.344	-
Biological Process	GO:0003008	system process	87	0.59	5.45e-06	17.4853	-
Biological Process	GO:0050789	regulation of biological process	109	0.56	3.05e-10	31.6105	-
Biosynthetic Process	GO:0044238	primary metabolic process	523	1.2	0.000208	12.2311	+
Biosynthetic Process	GO:0008152	metabolic process	599	1.17	0.000544	10.8441	+
GPCR signalling	GO:0007186	G-protein coupled receptor signaling pathway	27	0.45	0.000285	11.7768	-
Immune Repsonse	GO:0002376	immune system process	62	0.62	0.00541	7.53016	-
Immune Repsonse	GO:0050896	response to stimulus	153	0.62	1.42e-09	29.3915	-
Immune response	GO:0006955	immune response	22	0.37	5.34e-06	17.5147	-
mRNA process	GO:0016070	RNA metabolic process	202	1.33	0.00713	7.13188	+
mRNA process	GO:0006139	nucleobase-containing compound metabolic process	306	1.32	6.65e-05	13.8763	+
mRNA process	GO:0006807	nitrogen compound metabolic process	191	1.3	0.0364	4.77992	+
Neurological System process	GO:0050877	neurological system process	73	0.56	2.78e-06	18.4565	-
Response to stimulus	GO:0009607	response to biotic stimulus	2	0.127714	0.00501	7.64097	-
Response to stimulus	GO:0007606	sensory perception of chemical stimulus	2	0.0259336	4.01e-29	94.3323	-
Response to stimulus	GO:0007608	sensory perception of smell	1	0.017328	4.49e-22	70.9157	-
Response to stimulus	GO:0007600	sensory perception	31	0.33	2.13e-12	38.7723	-
Transport	GO:0006886	intracellular protein transport	108	1.5	0.00733	7.09197	+
Transport	GO:0015031	protein transport	109	1.48	0.0104	6.58727	+
Glutamate signalling	P00037	Ionotropic glutamate receptor pathway	14	3.89	0.00388	8.00973	+
Glutamate signalling	P00039	Metabotropic glutamate receptor group III pathway	15	3.09	0.0253	5.30472	+

## Sheet: Table S8
Table S8: GO terms associated with genes found in cytoplasm after SE only or log2 increased by 1.5 fold
Category	GO term/ Pathway	PANTHER GO-Slim Biological Process	# Genes	Fold enrichment	P-value	Minus log2 (p-value)	Up (-) /Down (+)
Biological Process	GO:0065009	regulation of molecular function	26	2.4	0.0141	6.14816	+
Biological Process	GO:0009987	cellular process	463	1.19	0.000206	12.2451	+
Biosynthetic Process	GO:0050790	regulation of catalytic activity	22	2.5	0.028	5.15843	+
Biosynthetic Process	GO:0019220	regulation of phosphate metabolic process	36	2.13	0.00685	7.18968	+
Cell signalling	GO:0000165	MAPK cascade	33	2.44	0.00106	9.88172	+
Cell Signalling	GO:0007268	synaptic transmission	31	2.17	0.0177	5.82011	+
Cell Signalling	GO:0007267	cell-cell signaling	43	2.05	0.00324	8.26979	+
Cell Signalling	GO:0035556	intracellular signal transduction	91	2	1.54e-07	22.6306	+
Cell Signalling	GO:0007165	signal transduction	164	1.35	0.0126	6.31043	+
Cell signalling	GO:0007154	cell communication	178	1.33	0.0133	6.23243	+
Development	GO:0007492	endoderm development	4	17.93	0.0207	5.59423	+
Response to Stimulus	GO:0007606	sensory perception of chemical stimulus	4	0.0854518	9.54e-14	43.253	-
Response to Stimulus	GO:0007608	sensory perception of smell	2	0.0570939	5.48e-11	34.087	-
Response to Stimulus	GO:0007600	sensory perception	17	0.3	4.23e-08	24.4948	-
GPCR signalling	P06959	CCKR signaling map	19	2.58	0.0358	4.8039	+
GPCR signalling	P06664	Gonadotropin-releasing hormone receptor pathway	25	2.37	0.0148	6.07826	+

## Sheet: Table S9a and 9b
Table S9a: GO terms and pathways associated with NMD gene targets lists from other studies												Table S9b: GO terms and pathways associated with unregulated genes in this study
Source	GO term	PANTHER GO-Slim Biological Process	Associated compartment			# Genes	Fold enrichment	p-value	Minus log2 (p-value)	Up (-) /Down (+)		Source	GO term	PANTHER GO-Slim Biological Process	Corresponding study		# Genes	Fold enrichment	P-value	Minus log2 (p-value)	Up (-) /Down (+)
			Both	SN	Cyto										Hu	Ms
Mouse NMD targets [1] (Ms)	GO:0016070	RNA metabolic process	+		+	75	2.38	3.14e-10	31.5685	+		Synaptoneurosome and Cytoplasm (Both)	GO:0008152	metabolic process	+	+	3179	1.24	1.91e-45	148.553	+
	GO:0006357	regulation of transcription from RNA polymerase II promoter				31	2.14	0.0167	5.90401	+			GO:0006366	transcription from RNA polymerase II promoter	+	+	542	1.22	0.000757	10.3674	+
	GO:0006351	transcription, DNA-dependent	+			50	2.14	8.53e-05	13.5171	+			GO:0006351	transcription, DNA-dependent	+	+	655	1.16	0.0177	5.82011	+
	GO:0006366	transcription from RNA polymerase II promoter	+			39	2.12	0.00242	8.69078	+			GO:0006807	nitrogen compound metabolic process	+		947	1.29	6.6e-13	40.4626	+
	GO:0006139	nucleobase-containing compound metabolic process	+		+	95	1.98	5.9e-09	27.3366	+			GO:0044238	primary metabolic process	+		2679	1.23	3e-32	104.717	+
	GO:0006807	nitrogen compound metabolic process	+		+	53	1.74	0.013	6.26534	+			GO:0016070	RNA metabolic process	+		984	1.29	7.28e-14	43.6431	+
	GO:0044238	primary metabolic process	+		+	130	1.45	0.000325	11.5873	+			GO:0006139	nucleobase-containing compound metabolic process	+		1475	1.27	1.17e-19	62.8901	+
	GO:0008152	metabolic process	+		+	145	1.37	0.00107	9.86817	+			GO:0006996	organelle organization		+	392	1.39	4.27e-08	24.4812	+
	GO:0065007	biological regulation	-		-	20	0.44	0.00111	9.81522	-			GO:0016043	cellular component organization		+	736	1.23	2.18e-06	18.8072	+
	GO:0050896	response to stimulus	-		-	22	0.43	0.000261	11.9037	-			P06664	Gonadotropin-releasing hormone receptor pathway		+	138	1.59	3.41e-05	14.8399	+
	GO:0050789	regulation of biological process	-		-	16	0.4	0.00114	9.77675	-			GO:0009987	cellular process			3578	1.12	3.07e-15	48.2107	+
	GO:0007166	cell surface receptor signaling pathway	-		-	8	0.32	0.0146	6.09789	-			GO:0044085	cellular component biogenesis			275	1.52	5.84e-09	27.3514	+
	GO:0044707	single-multicellular organism process	-		-	11	0.29	1.4e-05	16.1242	-			GO:0009056	catabolic process			438	1.52	8.18e-15	46.7968	+
	GO:0032501	multicellular organismal process	-		-	11	0.28	3.98e-06	17.9388	-			GO:0006644	phospholipid metabolic process			105	1.45	0.0445	4.49005	+
	GO:0003008	system process	-		-	7	0.23	4.37e-05	14.482	-			GO:0005975	carbohydrate metabolic process			240	1.41	5.05e-05	14.2734	+
	GO:0050877	neurological system process	-		-	6	0.22	0.00017	12.5222	-			GO:0009058	biosynthetic process			760	1.36	7.95e-15	46.838	+
	GO:0048731	system development		+		3	< 0.2	0.0116	6.42973	-			GO:0006796	phosphate-containing compound metabolic process			619	1.34	5.48e-11	34.087	+
	GO:0007600	sensory perception	-	-	-	2	< 0.2	0.000109	13.1634	-			GO:0071840	cellular component organization or biogenesis			825	1.27	7.75e-10	30.2651	+
	GO:0006955	immune response	-	-	-	1	< 0.2	0.0139	6.16877	-			GO:0006887	exocytosis			113	1.46	0.0219	5.51293	+
	GO:0007186	G-protein coupled receptor signaling pathway	-		-	1	< 0.2	0.0115	6.44222	-			GO:0007268	synaptic transmission			159	1.35	0.037	4.75633	+
Human NMD targets [2],[3], [4], [5] (Hu)	GO:0006325	chromatin organization				53	1.78	0.0175	5.8365	+			GO:0016192	vesicle-mediated transport			448	1.32	8.8e-07	20.116	+
	GO:0006996	organelle organization	+			126	1.48	0.00374	8.06275	+			GO:0035556	intracellular signal transduction			480	1.28	1.42e-05	16.1037	+
	GO:0006366	transcription from RNA polymerase II promoter	+			185	1.34	0.0128	6.28771	+			GO:0007049	cell cycle			412	1.29	4.74e-05	14.3648	+
	GO:0006351	transcription, DNA-dependent	+			230	1.33	0.00195	9.00231	+			GO:0006412	translation			209	1.77	4.21e-12	37.7893	+
	GO:0016043	cellular component organization	+			228	1.27	0.0407	4.61883	+			GO:0006399	tRNA metabolic process			69	1.74	0.00369	8.08216	+
	GO:0008152	metabolic process	+		+	883	1.14	0.000272	11.8441	+
	GO:0006955	immune response	-	-	-	39	0.48	2.26e-05	15.4333	-			GO:0006397	mRNA processing			155	1.71	1.15e-07	23.0519	+
	GO:0007606	sensory perception of chemical stimulus	-	-		23	0.47	0.00789	6.98576	-			GO:0000375	RNA splicing, via transesterification reactions			88	1.66	0.00151	9.37124	+
	GO:0007608	sensory perception of smell	-	-		12	0.37	0.00629	7.31272	-			GO:0000398	mRNA splicing, via spliceosome			113	1.66	8.46e-05	13.529	+
	GO:0019724	B cell mediated immunity	-			8	0.33	0.0284	5.13797	-			GO:0016072	rRNA metabolic process			72	1.66	0.0102	6.61529	+
	GO:0006956	complement activation	-			2	< 0.2	0.0103	6.60121	-			GO:0006457	protein folding			76	1.74	0.00145	9.42973	+
	GO:0008037	cell recognition	-			1	< 0.2	0.0251	5.31617	-			GO:0006461	protein complex assembly			100	1.66	0.000409	11.2556	+
	P06664	Gonadotropin-releasing hormone receptor pathway (P06664)	-	-		52	1.95	0.00124	9.65544	+			GO:0070271	protein complex biogenesis			100	1.65	0.000525	10.8954	+
													GO:0006464	cellular protein modification process			558	1.54	1.18e-20	66.1998	+
[1] Hurt et al 2013													GO:0006486	protein glycosylation			97	1.51	0.0205	5.60823	+
[2] Brazao et al 2012													GO:0019538	protein metabolic process			1069	1.34	5.94e-20	63.8681	+
[3] Tani et al 2012													GO:0006367	transcription initiation from RNA polymerase II promoter			37	2.01	0.0208	5.58727	+
[4] Maekawa et al. 2015													GO:0051169	nuclear transport			71	1.95	5.77e-05	14.0811	+
[5] Mendell et al. 2004													GO:0006605	protein targeting			105	1.89	4.68e-07	21.027	+
													GO:0008104	protein localization			164	1.89	1.82e-11	35.6773	+
													GO:0015031	protein transport			585	1.59	1.47e-24	79.1705	+
													GO:0006886	intracellular protein transport			569	1.58	4.09e-23	74.3722	+
													GO:0006810	transport			948	1.29	2.74e-13	41.7309	+
													GO:0051179	localization			1030	1.29	3.37e-14	44.7542	+
													P00049	Parkinson disease			61	1.76	0.00469	7.7362	+
													P00003	Alzheimer disease-amyloid secretase pathway			49	1.99	0.00152	9.36171	+
													P00029	Huntington disease			87	1.63	0.00214	8.86817	+
													P00039	Metabotropic glutamate receptor group III pathway			48	1.98	0.00213	8.87493	+
													P04393	Ras Pathway			56	2.08	9.12e-05	13.4206	+
													P04391	Oxytocin receptor mediated signaling pathway			39	1.86	0.0425	4.55639	+
													P06959	CCKR signaling map			112	1.84	3.32e-07	21.5223	+
													P00019	Endothelin signaling pathway			53	1.76	0.0163	5.93898	+
													P00027	Heterotrimeric G-protein signaling pathway-Gq alpha and Go alpha mediated pathway			74	1.69	0.00293	8.41488	+
													P00026	Heterotrimeric G-protein signaling pathway-Gi alpha and Gs alpha mediated pathway			96	1.65	0.00049	10.9949	+
													P00048	PI3 kinase pathway			37	1.9	0.0414	4.59423	+
													P00005	Angiogenesis			108	1.7	3.68e-05	14.7299	+
													P00006	Apoptosis signaling pathway			69	1.58	0.0394	4.66566	+
													P00057	Wnt signaling pathway			152	1.36	0.0255	5.29336	+
													P00021	FGF signaling pathway			83	1.85	3.32e-05	14.8785	+
													P00056	VEGF signaling pathway			46	1.76	0.0423	4.5632	+
													P00018	EGF receptor signaling pathway			88	1.76	0.000112	13.1242	+
													P00047	PDGF signaling pathway			86	1.67	0.00103	9.92314	+
													P00060	Ubiquitin proteasome pathway			52	2.02	0.000544	10.8441	+
													GO:0006955	immune response	-	-	119	0.4	9.55e-30	96.4023	-
													GO:0065007	biological regulation	-		756	0.68	2.31e-31	101.772	-
													GO:0050789	regulation of biological process	-		595	0.61	3.35e-41	134.455	-
													GO:0044707	single-multicellular organism process	-		526	0.57	9.3e-50	162.879	-
													GO:0032501	multicellular organismal process	-		527	0.55	1.3e-57	188.971	-
													GO:0003008	system process	-		388	0.53	9.55e-46	149.553	-
													GO:0007166	cell surface receptor signaling pathway	-		425	0.71	1.81e-12	39.0071	-
													GO:0007186	G-protein coupled receptor signaling pathway	-		147	0.49	6.95e-21	66.9635	-
													GO:0050877	neurological system process	-		330	0.51	1.02e-44	146.136	-
													GO:0050896	response to stimulus	-		761	0.62	1.27e-51	169.074	-
													GO:0007600	sensory perception	-		98	0.21	4.81e-99	326.605	-
													GO:0008037	cell recognition		-	7	0.121951	1.13e-14	46.3307	-
													GO:0019724	B cell mediated immunity		-	30	0.31	1.24e-13	42.8747	-
													GO:0006956	complement activation		-	10	0.148522	6.97e-16	50.3497	-
													GO:0007606	sensory perception of chemical stimulus		-	5	0.0129547	4.54e-159	526.004	-
													GO:0007608	sensory perception of smell		-	2	0.00692449	2.19e-121	400.822	-
													GO:0016337	cell-cell adhesion			67	0.59	0.000266	11.8763	-
													GO:0006898	receptor-mediated endocytosis			72	0.66	0.0272	5.20025	-
													GO:0030154	cell differentiation			137	0.7	0.000875	10.1584	-
													GO:0007398	ectoderm development			101	0.69	0.012	6.38082	-
													GO:0007276	gamete generation			88	0.66	0.00416	7.9092	-
													GO:0000003	reproduction			111	0.65	0.000173	12.4969	-
													GO:0007283	spermatogenesis			57	0.62	0.0115	6.44222	-
													GO:0007517	muscle organ development			51	0.55	0.000244	12.0008	-
													GO:0001501	skeletal system development			39	0.51	0.000443	11.1404	-
													GO:0007379	segment specification			20	0.44	0.00478	7.70877	-
													GO:0009566	fertilization			12	0.38	0.0141	6.14816	-
													GO:0006968	cellular defense response			47	0.58	0.00795	6.97483	-
													GO:0019221	cytokine-mediated signaling pathway			38	0.58	0.0318	4.97483	-
													GO:0002376	immune system process			269	0.54	1.24e-28	92.7036	-
													GO:0019882	antigen processing and presentation			8	0.32	0.0176	5.82828	-
													GO:0006909	phagocytosis			11	0.177965	4.49e-13	41.0183	-
													GO:0030101	natural killer cell activation			4	0.11564	1.46e-08	26.0295	-
													GO:0042742	defense response to bacterium			2	0.0301978	7.31e-24	76.8564	-
													GO:0050909	sensory perception of taste			2	0.108696	0.000458	11.0924	-
													GO:0009607	response to biotic stimulus			7	0.0893199	6.42e-23	73.7218	-
												Synaptoneurosome Exclusively (Synaptoneurosomes)	GO:0048731	system development	-		82	1.7	0.000837	10.2225	+
													P06664	Gonadotropin-releasing hormone receptor pathway		+	25	2.38	0.0146	6.09789	+
													GO:0006869	lipid transport			14	3.27	0.0351	4.83239	+
													GO:0016337	cell-cell adhesion			42	3.04	1.33e-07	22.8421	+
													GO:0007155	cell adhesion			60	2.77	1.14e-09	29.7083	+
													GO:0022610	biological adhesion			60	2.77	1.14e-09	29.7083	+
													GO:0007398	ectoderm development			44	2.49	1.62e-05	15.9136	+
													GO:0007399	nervous system development			60	2.02	0.00011	13.1502	+
													GO:0032502	developmental process			143	1.58	9.83e-06	16.6344	+
													P00012	Cadherin signaling pathway			23	3.35	0.000137	12.8335	+
													P00034	Integrin signalling pathway			25	2.94	0.000472	11.0489	+
													P00057	Wnt signaling pathway			33	2.44	0.00073	10.4198	+
													P02743	Formyltetrahydroformate biosynthesis			4	12.82	0.0484	4.36885	+
													GO:0006955	immune response	-	-	14	0.39	0.00606	7.36647	-
													GO:0007600	sensory perception	-		19	0.33	4.81e-07	20.9875	-
													GO:0007608	sensory perception of smell		-	2	0.0571592	5.67e-11	34.0379	-
													GO:0007606	sensory perception of chemical stimulus		-	2	0.0427716	4.79e-16	50.8908	-
												Cytoplasm Exclusively (Cyto )	GO:0008152	metabolic process	+	+	401	1.28	5.15e-07	20.8889	+
													GO:0006807	nitrogen compound metabolic process	+		158	1.76	9.84e-10	29.9206	+
													GO:0044238	primary metabolic process	+		356	1.34	6.52e-08	23.8706	+
													GO:0016070	RNA metabolic process	+		164	1.76	2.9e-10	31.6832	+
													GO:0006139	nucleobase-containing compound metabolic process	+		231	1.63	8.3e-12	36.81	+
													GO:0044085	cellular component biogenesis			56	2.54	1.41e-07	22.7578	+
													GO:0071840	cellular component organization or biogenesis			119	1.5	0.00204	8.93722	+
													GO:0006281	DNA repair			19	2.61	0.0475	4.39593	+
													GO:0006399	tRNA metabolic process			19	3.92	0.0002	12.2877	+
													GO:0016072	rRNA metabolic process			19	3.58	0.00071	10.4599	+
													GO:0006955	immune response	-	-	16	0.45	0.0309	5.01625	-
													GO:0065007	biological regulation	-		79	0.58	3.36e-06	18.1831	-
													GO:0050789	regulation of biological process	-		66	0.55	4.14e-06	17.8819	-
													GO:0044707	single-multicellular organism process	-		41	0.36	5.48e-14	44.0528	-
													GO:0032501	multicellular organismal process	-		41	0.35	1.95e-15	48.8654	-
													GO:0003008	system process	-		29	0.32	2.99e-12	38.283	-
													GO:0007166	cell surface receptor signaling pathway	-		37	0.51	0.000294	11.7319	-
													GO:0007186	G-protein coupled receptor signaling pathway	-		11	0.3	0.000128	12.9316	-
													GO:0050877	neurological system process	-		22	0.28	9.41e-13	39.9509	-
													GO:0007600	sensory perception	-		8	0.138768	2.14e-14	45.4094	-
													GO:0050896	response to stimulus	-		83	0.55	2.5e-08	25.2535	-
													GO:0007154	cell communication			83	0.61	4.61e-05	14.4049	-
													GO:0007165	signal transduction			73	0.6	5.27e-05	14.2118	-

[truncated: 2 more sheets: Table S10, Table S11]
